# Supplementary material for: Pregnancy outcomes and early infancy physical growth of fetal situs inversus during the COVID-19 pandemic
Source: Front Med (Lausanne). 2025 Oct 3;12:1581322. doi: 10.3389/fmed.2025.1581322 (PMC12531168; doi:10.3389/fmed.2025.1581322)
Supplement: Supplementary file 1 [file Table_1.xlsx]

## Sheet: Sheet1
Table S1. Z scores evaluation on weight, head circumference and length of the infants with non-complicated situs inversus totalis using anthropometric measurement calculation tools
Case 1		Birth		1 month		3 months		6 months
		Z-score	Percentile (%)	Z-score	Percentile (%)	Z-score	Percentile (%)	Z-score	Percentile (%)
	Weight (kg)	-0.52	30	-0.73	23	-0.31	38	0.02	51
	Head circumference (cm)			1.05	85	1.26	90	-0.27	39
	Length (cm)	-0.47	32	-0.37	35	0.28	61	0.18	57
Case 4		Birth		1 month		3 months		6 months
		Z-score	Percentile (%)	Z-score	Percentile (%)	Z-score	Percentile (%)	Z-score	Percentile (%)
	Weight (kg)	-0.3	38	-0.64	26	-0.24	41	-0.27	39
	Head circumference (cm)			-1.52	6	-0.86	20	-1.09	14
	Length (cm)	-0.47	32	-1.4	8	-0.45	32	-0.38	35
Case 7		Birth		1 month		3 months		6 months
		Z-score	Percentile (%)	Z-score	Percentile (%)	Z-score	Percentile (%)	Z-score	Percentile (%)
	Weight (kg)	0.62	73	0.38	65	0.8	79	0.74	77
	Head circumference (cm)	-0.36	36	-1.52	6	-1.28	10	-0.93	18
	Length (cm)	0.59	72	-0.37	35	0.51	69	0.64	74
Case 8		Birth		1 month		3 months		6 months
		Z-score	Percentile (%)	Z-score	Percentile (%)	Z-score	Percentile (%)	Z-score	Percentile (%)
	Weight (kg)	0.31	62	0.38	65	1.17	88	1.56	94
	Head circumference (cm)			-0.24	41	1.26	90	0.55	71
	Length (cm)	1.12	87	0.91	82	1.99	98	2.98	100
Case 9		Birth		1 month		3 months		6 months
		Z-score	Percentile (%)	Z-score	Percentile (%)	Z-score	Percentile (%)	Z-score	Percentile (%)
	Weight (kg)	0.51	69
	Head circumference (cm)	-0.36	36
	Length (cm)	0.06	52
Case 11		Birth		1 month		3 months		6 months
		Z-score	Percentile (%)	Z-score	Percentile (%)	Z-score	Percentile (%)	Z-score	Percentile (%)
	Weight (kg)	-1.52	6	-1.39	8	-0.93	18	0.44	67
	Head circumference (cm)			-0.47	32	-0.11	46	1	84
	Length (cm)	-2.23	1	-1.89	3	-1.09	14	-0.76	22
Case 13		Birth		1 month		3 months		6 months
		Z-score	Percentile (%)	Z-score	Percentile (%)	Z-score	Percentile (%)	Z-score	Percentile (%)
	Weight (kg)	-1.07	14	-0.12	45
	Head circumference (cm)			1.48	93
	Length (cm)	0.06	52	0.3	62
Case 15		Birth		1 month		3 months		6 months
		Z-score	Percentile (%)	Z-score	Percentile (%)	Z-score	Percentile (%)	Z-score	Percentile (%)
	Weight (kg)	-1.32	9	-1.38	8			0.69	75
	Head circumference (cm)			-1.95	3			-1.01	16
	Length (cm)	-1.52	6	-1.4	8			-0.52	30
Case 18		Birth		1 month		3 months		6 months
		Z-score	Percentile (%)	Z-score	Percentile (%)	Z-score	Percentile (%)	Z-score	Percentile (%)
	Weight (kg)	-0.47	32	0.05	52	-0.1	46	-0.33	37
	Head circumference (cm)			-0.24	41	-0.43	33	0.22	59
	Length (cm)	-1	16	-1.14	13	-0.21	42	0.36	64
Case 19		Birth		1 month		3 months		6 months
		Z-score	Percentile (%)	Z-score	Percentile (%)	Z-score	Percentile (%)	Z-score	Percentile (%)
	Weight (kg)	-0.96	17	-0.12	45	0.16	57
	Head circumference (cm)	-1.15	12	-1.09	14	-1.28	10
	Length (cm)	-0.47	32	-1.4	8	-0.94	17
Case 20		Birth		1 month		3 months		6 months
		Z-score	Percentile (%)	Z-score	Percentile (%)	Z-score	Percentile (%)	Z-score	Percentile (%)
	Weight (kg)	-0.52	30	-0.8	21	-0.2	42	-0.34	37
	Head circumference (cm)	-0.74	23	-0.04	48	-0.43	33	-0.15	44
	Length (cm)	0.46	68	0.67	75	-0.38	35	-0.28	39
Case 21		Birth		1 month		3 months		6 months
		Z-score	Percentile (%)	Z-score	Percentile (%)	Z-score	Percentile (%)	Z-score	Percentile (%)
	Weight (kg)	-1.3	10	-1.19	12	-1.24	11	-1.66	5
	Head circumference (cm)	-1.15	12	-0.66	25	-1.28	10	-1.25	10
	Length (cm)	-1	16	-1.66	5	-1.29	10	-1.23	11
Case 24		Birth		1 month		3 months		6 months
		Z-score	Percentile (%)	Z-score	Percentile (%)	Z-score	Percentile (%)	Z-score	Percentile (%)
	Weight (kg)	-0.41	34	-0.38	35
	Head circumference (cm)	-0.36	36	-0.66	25
	Length (cm)	0.06	52	-0.63	26
Case 25		Birth		1 month		3 months		6 months
		Z-score	Percentile (%)	Z-score	Percentile (%)	Z-score	Percentile (%)	Z-score	Percentile (%)
	Weight (kg)	-0.89	19	-1.49	7	-0.63	27
	Head circumference (cm)			-0.12	45	0.54	70
	Length (cm)	-1.15	12	-0.97	17	-0.14	44
Case 27		Birth		1 month		3 months		6 months
		Z-score	Percentile (%)	Z-score	Percentile (%)	Z-score	Percentile (%)	Z-score	Percentile (%)
	Weight (kg)	-1.37	8
	Head circumference (cm)	-1.59	6
	Length (cm)	-1.31	9
